# Supplementary material for: TLR Responses in Preterm and Term Infant Cord Blood Mononuclear Cells
Source: Pathogens. 2023 Apr 14;12(4):596. doi: 10.3390/pathogens12040596 (PMC10145848; doi:10.3390/pathogens12040596)
Supplement: Supplementary file 1 [file pathogens-12-00596-s001.zip]

Archive with 2 entries (2 files):
- Supplementary Figure S1.pptx
- Supplementary_Table_S1.pdf
